# Supplementary material for: A simple method that enhances minority species detection in the microbiota: 16S metagenome-DRIP (Deeper Resolution using an Inhibitory Primer)
Source: Microbiome Res Rep. 2022 May 30;1(3):20. doi: 10.20517/mrr.2022.08 (PMC10688780; doi:10.20517/mrr.2022.08)
Supplement: Supplementary file 1 [file mrr-1-3-20-SupplementaryMaterials.zip]

Archive with 2 entries (2 files):
- 4916-SupplementaryMaterials/4916-Supplementary Material (Figure 1).pdf
- 4916-SupplementaryMaterials/4916-Supplementary Material (Tables 1-4).xlsx
